# Supplementary material for: Role of SLC16A10 in Psoriasis Through the Regulation of Arachidonic Acid Metabolism in Keratinocytes
Source: Adv Sci (Weinh). 2025 Sep 8;12(39):e17093. doi: 10.1002/advs.202417093 (PMC12533357; doi:10.1002/advs.202417093)
Supplement: Supplementary file 2 — Supporting Tables [file ADVS-12-e17093-s001.zip › Table S1.xlsx]

## Sheet: Validation_MR_results
id.exposure	id.outcome	outcome	exposure	method	nsnp	OR	se	pval
eqtl-a-ENSG00000068745	finn-b-L12_PSORI_VULG	Psoriasis vulgaris || id:finn-b-L12_PSORI_VULG	IP6K2	Inverse variance weighted (fixed effects)	3	1.126	0.0767476	0.0284188
eqtl-a-ENSG00000096433	finn-b-L12_PSORI_VULG	Psoriasis vulgaris || id:finn-b-L12_PSORI_VULG	ITPR3	Inverse variance weighted (fixed effects)	6	1.139	0.0483653	0.00013785
eqtl-a-ENSG00000096433	finn-b-L12_PSORI_ARTHRO	Arthropathic psoriasis || id:finn-b-L12_PSORI_ARTHRO	ITPR3	Inverse variance weighted (fixed effects)	6	1.172	0.0623281	0.000301597
eqtl-a-ENSG00000096433	finn-b-L12_PSORI_NAS	Other and unspecified psoriasis || id:finn-b-L12_PSORI_NAS	ITPR3	Inverse variance weighted (fixed effects)	6	1.156	0.0897035	0.0217592
eqtl-a-ENSG00000096433	finn-b-PSORI_STRICT	Psoriasis (vulgaris), strict definition || id:finn-b-PSORI_STRICT	ITPR3	Inverse variance weighted (fixed effects)	6	1.261	0.132417	0.0117491
eqtl-a-ENSG00000112394	finn-b-L12_PSORI_GUTTATE	Guttate psoriasis || id:finn-b-L12_PSORI_GUTTATE	SLC16A10	Inverse variance weighted (fixed effects)	5	2.415	0.54236	0.00686287

## Sheet: MR_heterogeneity
id.exposure	id.outcome	outcome	exposure	method	Q	Q_df	Q_pval
eqtl-a-ENSG00000068745	finn-b-L12_PSORI_VULG	Psoriasis vulgaris || id:finn-b-L12_PSORI_VULG	IP6K2	MR Egger	0.167482	1	0.68236
eqtl-a-ENSG00000068745	finn-b-L12_PSORI_VULG	Psoriasis vulgaris || id:finn-b-L12_PSORI_VULG	IP6K2	Inverse variance weighted	0.196925	2	0.90623
eqtl-a-ENSG00000096433	finn-b-L12_PSORI_VULG	Psoriasis vulgaris || id:finn-b-L12_PSORI_VULG	ITPR3	MR Egger	1.78224	4	0.77573
eqtl-a-ENSG00000096433	finn-b-L12_PSORI_VULG	Psoriasis vulgaris || id:finn-b-L12_PSORI_VULG	ITPR3	Inverse variance weighted	1.90107	5	0.862657
eqtl-a-ENSG00000096433	finn-b-L12_PSORI_ARTHRO	Arthropathic psoriasis || id:finn-b-L12_PSORI_ARTHRO	ITPR3	MR Egger	4.75744	4	0.313103
eqtl-a-ENSG00000096433	finn-b-L12_PSORI_ARTHRO	Arthropathic psoriasis || id:finn-b-L12_PSORI_ARTHRO	ITPR3	Inverse variance weighted	5.57259	5	0.350052
eqtl-a-ENSG00000096433	finn-b-L12_PSORI_NAS	Other and unspecified psoriasis || id:finn-b-L12_PSORI_NAS	ITPR3	MR Egger	7.3126	4	0.120263
eqtl-a-ENSG00000096433	finn-b-L12_PSORI_NAS	Other and unspecified psoriasis || id:finn-b-L12_PSORI_NAS	ITPR3	Inverse variance weighted	7.43875	5	0.19
eqtl-a-ENSG00000096433	finn-b-PSORI_STRICT	Psoriasis (vulgaris), strict definition || id:finn-b-PSORI_STRICT	ITPR3	MR Egger	2.67225	4	0.61408
eqtl-a-ENSG00000096433	finn-b-PSORI_STRICT	Psoriasis (vulgaris), strict definition || id:finn-b-PSORI_STRICT	ITPR3	Inverse variance weighted	2.79269	5	0.73191
eqtl-a-ENSG00000112394	finn-b-L12_PSORI_GUTTATE	Guttate psoriasis || id:finn-b-L12_PSORI_GUTTATE	SLC16A10	MR Egger	2.15026	3	0.541812
eqtl-a-ENSG00000112394	finn-b-L12_PSORI_GUTTATE	Guttate psoriasis || id:finn-b-L12_PSORI_GUTTATE	SLC16A10	Inverse variance weighted	2.35751	4	0.670318

## Sheet: Horizontal_pleiotropy
id.exposure	id.outcome	outcome	exposure	egger_intercept	se	pval
eqtl-a-ENSG00000068745	finn-b-L12_PSORI_VULG	Psoriasis vulgaris || id:finn-b-L12_PSORI_VULG	IP6K2	0.00585659	0.034131	0.891815
eqtl-a-ENSG00000096433	finn-b-L12_PSORI_VULG	Psoriasis vulgaris || id:finn-b-L12_PSORI_VULG	ITPR3	0.0240119	0.0696563	0.747667
eqtl-a-ENSG00000096433	finn-b-L12_PSORI_ARTHRO	Arthropathic psoriasis || id:finn-b-L12_PSORI_ARTHRO	ITPR3	0.0809619	0.0977953	0.454277
eqtl-a-ENSG00000096433	finn-b-L12_PSORI_NAS	Other and unspecified psoriasis || id:finn-b-L12_PSORI_NAS	ITPR3	0.0461527	0.175691	0.805763
eqtl-a-ENSG00000096433	finn-b-PSORI_STRICT	Psoriasis (vulgaris), strict definition || id:finn-b-PSORI_STRICT	ITPR3	-0.0659887	0.190144	0.746047
eqtl-a-ENSG00000112394	finn-b-L12_PSORI_GUTTATE	Guttate psoriasis || id:finn-b-L12_PSORI_GUTTATE	SLC16A10	-0.112779	0.247727	0.679854
