# Supplementary material for: Role of SLC16A10 in Psoriasis Through the Regulation of Arachidonic Acid Metabolism in Keratinocytes
Source: Adv Sci (Weinh). 2025 Sep 8;12(39):e17093. doi: 10.1002/advs.202417093 (PMC12533357; doi:10.1002/advs.202417093)
Supplement: Supplementary file 2 — Supporting Tables [file ADVS-12-e17093-s001.zip › Table S2.xlsx]

## Sheet: Primers
Gene	Primer name	Primer (5′-3′)
hSLC16A10	hSLC16A10-F	AGATTATGTGCCTGGTGTGAAGAAG
	hSLC16A10-R	CAGAGGAATCATCATGGACATCAGAC
hGAPDH	hGAPDH-F	CTTTGTCAAGCTCATTTCCTGG
	hGAPDH-R	TCTTCCTCTTGTGCTCTTGC
mKrt6	mKrt6-F	CTGTGAGTTTCTAATGGCCTGAGA
	mKrt6-R	GAAACTTACATCACAGGACCAGTGA
mSlc16a10	mSlc16a10-F	GCAGCAGCGTCTTCACAATCC
	mSlc16a10-R	AGCCAGCCAGAAAGAGAACAAAC
β-actin	β-actin-F	TGTCACCAACTGGGACGATA
	β-actin-R	GGGGTGTTGAAGGTCTCAAA
mIl6	mIl6-F	ACTTCCAGCCAGTTGCCTTCTTG
	mIl6-R	TGGTCTGTTGTGGGTGGTATCCTC
mtnf	mtnf-F	ATGGGCTCCCTCTCATCAGTTCC
	mtnf-R	GCTCCTCCGCTTGGTGGTTTG
mIl17a	mIl17a-F	CCTCACACGAGGCACAAGTG
	mIl17a-R	CTCTCCCTGGACTCATGTTTGC
mIl23a	mIl23a-F	TCCTCCAGCCAGAGGATCACCC
	mIl23a-R	AGAGTTGCTGCTCCGTGGGC
hKRT6	KRT6-F	GGGTTTCAGTGCCAACTCAG
	KRT6-R	CCAGGCCATACAGACTGCGG
hKRT1	KRT1-F	CTTTTCTGCTGTTTCCCAATGAA
	KRT1-R	GGAAAGAACAAAGCAGGGTCATAG
hIL-6	IL-6-F	ACTCACCTCTTCAGAACGAATTG
	IL-6-R	CCATCTTTGGAAGGTTCAGGTTG
hIL-1β	IL-1β-F	ATGATGGCTTATTACAGTGGCAA
	IL-1β-R	GTCGGAGATTCGTAGCTGGA
hTNF-α	TNF-α-F	CCTCTCTCTAATCAGCCCTCTG
	TNF-α-R	GAGGACCTGGGAGTAGATGAG
hIL-8	IL-10-F	ACTGAGAGTGATTGAGAGTGGAC
	IL-10-R	AACCCTCTGCACCCAGTTTTC
hIL-23A	hIL-23A-F	CTCAGGGACAACAGTCAGTTC
	hIL-23A-R	ACAGGGCTATCAGGGAGCA
hMCP-1	hMCP-1-F	CAGCCAGATGCAATCAATGCC
	hMCP-1-R	TGGAATCCTGAACCCACTTCT
