# Supplementary material for: Role of SLC16A10 in Psoriasis Through the Regulation of Arachidonic Acid Metabolism in Keratinocytes
Source: Adv Sci (Weinh). 2025 Sep 8;12(39):e17093. doi: 10.1002/advs.202417093 (PMC12533357; doi:10.1002/advs.202417093)
Supplement: Supplementary file 2 — Supporting Tables [file ADVS-12-e17093-s001.zip › Table S3.xlsx]

## Sheet: MR_heterogeneity
exposure	method	Q	Q_df	Q_pval
CYB561	MR Egger	17.393	1	0
	Inverse variance weighted	17.437	2	0
IP6K2	MR Egger	0.182	1	0.67
	Inverse variance weighted	0.19	2	0.909
ITPR3	MR Egger	4.99	3	0.173
	Inverse variance weighted	5.068	4	0.28
SLC16A10	MR Egger	0.046	1	0.829
	Inverse variance weighted	8.06	2	0.018
KCNJ2	MR Egger	0.58	1	0.446
	Inverse variance weighted	7.676	2	0.022
CHI3L1	MR Egger	1.17	2	0.557
	Inverse variance weighted	1.588	3	0.662
SLC44A5	MR Egger	2.202	3	0.532
	Inverse variance weighted	2.53	4	0.639
SLC6A9	MR Egger	0.635	1	0.426
	Inverse variance weighted	0.823	2	0.663
SLC22A4	MR Egger	11.131	1	0.001
	Inverse variance weighted	13.034	2	0.001

## Sheet: Horizontal_pleiotropy
exposure	egger_intercept	se	pval
CYB561	0.015	0.305	0.968
IP6K2	-0.002	0.018	0.942
ITPR3	-0.013	0.058	0.842
SLC16A10	-0.261	0.092	0.216
KCNJ2	-0.202	0.076	0.229
CHI3L1	-0.01	0.016	0.584
SLC44A5	-0.024	0.042	0.607
SLC6A9	0.02	0.046	0.74
SLC22A4	0.039	0.094	0.75
