# Supplementary material for: Role of SLC16A10 in Psoriasis Through the Regulation of Arachidonic Acid Metabolism in Keratinocytes
Source: Adv Sci (Weinh). 2025 Sep 8;12(39):e17093. doi: 10.1002/advs.202417093 (PMC12533357; doi:10.1002/advs.202417093)
Supplement: Supplementary file 2 — Supporting Tables [file ADVS-12-e17093-s001.zip › Table S5.xlsx]

## Sheet: Primers
Name	Forward primer (5’-3’)	Reverse primer (5’-3’)
sh-NC	CCGGGTTCTCCGAACGTGTCACGTCTCGAGACGTGACACGTTCGGAGAACTTTTT	AATTAAAAATTCTCCGAACGTGTCACGTCTCGAGACGTGACACGTTCGGAGAAC
sh-SLC16A10-1	CCGGCCTGGTGTGAAGAAGGTTTATCTCGAGATAAACCTTCTTCACACCAGGTTTTT	AATTAAAAACCTGGTGTGAAGAAGGTTTATCTCGAGATAAACCTTCTTCACACCAGG
sh-SLC16A10-2	CCGGGCAGGGTTACTTCGTGACAAACTCGAGTTTGTCACGAAGTAACCCTGCTTTTT	AATTAAAAAGCAGGGTTACTTCGTGACAAACTCGAGTTTGTCACGAAGTAACCCTGC
sh-SLC16A10-3	CCGGCCTTTGCATACCAGCCTTCATCTCGAGATGAAGGCTGGTATGCAAAGGTTTTT	AATTAAAAACCTTTGCATACCAGCCTTCATCTCGAGATGAAGGCTGGTATGCAAAGG
OE-SLC16A10	AATGTACAAGGAATTCGCCACCATGGTGCTCTCCCAGGAGGAG	AATTATCTAGGGATCCTTAAATAATAGAGTCAGATTC
