# Supplementary material for: Role of SLC16A10 in Psoriasis Through the Regulation of Arachidonic Acid Metabolism in Keratinocytes
Source: Adv Sci (Weinh). 2025 Sep 8;12(39):e17093. doi: 10.1002/advs.202417093 (PMC12533357; doi:10.1002/advs.202417093)
Supplement: Supplementary file 2 — Supporting Tables [file ADVS-12-e17093-s001.zip › Table S6.xlsx]

## Sheet: Sheet1
Metabolite Name	Mass Info	Retention Time(min)	HMDB ID	CAS	QC RSD	Control-1	Control-2	Control-3	Control-4	Control-5	Control-6	Si-1	Si-2	Si-3	Si-4	Si-5	Si-6	QC-1	QC-2	QC-3	Unit
Arachidonic acid	303.2 / 259.2	7.72592	HMDB0001043	506-32-1	0.022107	322782	470058	377365	387460	490179	412564	337393	228619	379432	183838	388313	260286	453570	436602	436667	ng
Docosahexaenoic acid	327.1 / 229.2	7.54823	HMDB0002183	6217-54-5	0.0140947	63431	106769	91484.8	105102	99855.2	70764.5	79456.8	104661	87455.2	80203.7	82960.2	67080.8	75917.8	73831.2	75165.5	ng
12(S)-HETE	319.1 / 179.0	5.81424	HMDB0006111	54397-83-0	0.0232266	1346.39	1117.38	1252.94	1434.26	1038.05	1119.07	704.06	713.274	603.99	600.23	618.902	648.401	856.066	826.609	819.541	ng
15(S)-HETE	319.1 / 219.0	5.5606	HMDB0003876	54845-95-3	0.00423324	5648.18	5710.95	5576.83	6175.39	5606.41	5104.91	3146.93	3367.4	3251.5	2898.23	2982.08	3099.25	3575.25	3569.47	3546.71	ng
14(15)-EpETE	317.1 / 207.0		HMDB0010205	-																	ng
9(S)-HODE	295.1 / 171.1	5.45452	HMDB0004670	73543-67-6	0.0165186	3686.12	4050.23	3735.26	3904.43	3490.92	3293.62	1700.12	1759.09	1688.8	1557.28	1756.73	1696.25	2207.31	2135.83	2177.49	ng
13(S)-HODE	295.0 / 195.0	5.40231	HMDB0004667	29623-28-7	0.0350266	2719.57	2646.3	2327.47	2976.89	2158.45	2412.17	1215.82	1392.97	1224.76	1173.78	1184.7	1389.13	1710.26	1817.56	1819.2	ng
Leukotriene B4	335.2 / 195.0	4.28787	HMDB0001085	71160-24-2	0.0164484	20.4277	62.2713	50.3182	135.151	38.9028	22.2993	21.4984	23.0212	19.3032	9.16099	18.6167	20.8824	21.7292	21.1844	21.0739	ng
Leukotriene D4	495.3 / 177.2		HMDB0003080	73836-78-9																	ng
6-keto-Prostaglandin F1α	369.3 / 163.0	0.95013	HMDB0002886	58962-34-8	0.0512993						22.7892	78.5807	56.0509	44.4515	8.74175	27.5181		34.9768	31.6625	34.1386	ng
8-iso-Prostaglandin F2α	353.1 / 309.3	1.80682	HMDB0005083	27415-26-5	0.0138193	10.1966	1.90767	4.1495	37.6318	1.53684	13.3537	0.914892	1.2771	0.205424	0.873774	1.50291	1.35139	23.9717	23.3451	23.501	ng
Prostaglandin D2	351.2 / 271.3	2.43237	HMDB0001403	41598-07-6	0.0134671	1465.46	467.155	463.4	1530.88	629.152	530.411	99.7965	188.841	82.6506	126.655	64.752	96.2466	672.071	654.227	663.966	ng
Prostaglandin E2	351.2 / 271.3	2.6291	HMDB0001220	363-24-6	0.0829416	7.89842	8.70054	6.5313	16.8386	10.3569	14.6007	4.48381	3.49784	7.18907	1.74774	8.74772	2.17803	16.2029	13.7207	14.9657	ng
Prostaglandin F2α	353.1 / 309.3	2.23674	HMDB0001139	551-11-1	0.00760371	111.181	125.823	101.566	169.895	150.14	142.544	46.1403	38.1493	28.9218	33.8054	37.9743	33.2254	70.3072	70.3467	69.4054	ng
Thromboxane B2	369.2 / 169.0		HMDB0003252	54397-85-2																	ng
